# Supplementary material for: A multiplexable TALE-based binary expression system for in vivo cellular interaction studies
Source: Nat Commun. 2017 Nov 21;8:1663. doi: 10.1038/s41467-017-01592-3 (PMC5698491; doi:10.1038/s41467-017-01592-3)
Supplement: Supplementary file 4 — Supplementary Data 1 [file 41467_2017_1592_MOESM4_ESM.xlsx]

## Sheet: Sheet1
TALE	Ensembl Transcript ID	Ensembl Gene ID	Gene Name	Distance to TSS	Mismatch	Strand
TALE 1	FBtr0290198	FBgn0026874	CG13358	-1909	4	reverse
TALE 1	FBtr0310047	FBgn0037592	CG11737	-537	4	forward
TALE 1	FBtr0081869	FBgn0037592	CG11737	636	4	forward
TALE 1	FBtr0070141	FBgn0260855	Sec22	737	4	forward
TALE 1	FBtr0078793	FBgn0037325	CG12147	868	4	reverse
TALE 2	FBtr0088450	FBgn0033463	CG1513	-694	2	reverse
TALE 2	FBtr0300919	FBgn0050007	CG30007	411	2	forward
TALE 2	FBtr0086775	FBgn0034310	Nup75	-842	3	forward
TALE 2	FBtr0079924	FBgn0011291	Taf11	-526	3	reverse
TALE 2	FBtr0335504	FBgn0025117	und	236	3	forward
TALE 2	FBtr0345287	FBgn0025117	und	282	3	forward
TALE 2	FBtr0079866	FBgn0025117	und	402	3	forward
TALE 2	FBtr0300662	FBgn0260392	CG42518	710	3	reverse
TALE 2	FBtr0300663	FBgn0260392	CG42518	738	3	reverse
TALE 2	FBtr0087159	FBgn0034129	CG15925	-1999	4	reverse
TALE 2	FBtr0301672	FBgn0039577	CG12516	-1933	4	reverse
TALE 2	FBtr0072759	FBgn0035248	CG13919	-1555	4	forward
TALE 2	FBtr0336662	FBgn0040674	CG9445	-1552	4	reverse
TALE 2	FBtr0080409	FBgn0032448	CG5781	-1494	4	forward
TALE 2	FBtr0076697	FBgn0035856	CG13679	-1448	4	reverse
TALE 2	FBtr0086210	FBgn0040674	CG9445	-1441	4	reverse
TALE 2	FBtr0083189	FBgn0265048	cv-d	-1301	4	forward
TALE 2	FBtr0079868	FBgn0032144	CG17633	-1297	4	reverse
TALE 2	FBtr0084824	FBgn0051300	CG31300	-1280	4	reverse
TALE 2	FBtr0305662	FBgn0020385	pug	-1261	4	forward
TALE 2	FBtr0086025	FBgn0033054	CG14591	-1246	4	reverse
TALE 2	FBtr0329834	FBgn0263869	CR43716	-1241	4	forward
TALE 2	FBtr0076481	FBgn0035989	CG3967	-1209	4	reverse
TALE 2	FBtr0076480	FBgn0035989	CG3967	-1128	4	reverse
TALE 2	FBtr0085974	FBgn0033055	Tbce	-1092	4	forward
TALE 2	FBtr0336661	FBgn0265051	CR44166	-1066	4	forward
TALE 2	FBtr0335286	FBgn0033055	Tbce	-969	4	forward
TALE 2	FBtr0339800	FBgn0032632	CG6380	-950	4	reverse
TALE 2	FBtr0302828	FBgn0033054	CG14591	-933	4	reverse
TALE 2	FBtr0306945	FBgn0263048	CG43343	-762	4	reverse
TALE 2	FBtr0082267	FBgn0037822	CG14683	-753	4	forward
TALE 2	FBtr0306946	FBgn0263048	CG43343	-723	4	reverse
TALE 2	FBtr0070233	FBgn0024986	CG3719	-684	4	forward
TALE 2	FBtr0079776	FBgn0051708	CG31708	-672	4	reverse
TALE 2	FBtr0082264	FBgn0020385	pug	-640	4	forward
TALE 2	FBtr0111244	FBgn0041004	CG17715	-176	4	forward
TALE 2	FBtr0306948	FBgn0263047	CG43342	-28	4	reverse
TALE 2	FBtr0080248	FBgn0032361	CG6488	101	4	reverse
TALE 2	FBtr0330318	FBgn0052813	CG32813	233	4	reverse
TALE 2	FBtr0074553	FBgn0030914	CG6106	324	4	reverse
TALE 2	FBtr0300025	FBgn0051785	CG31785	328	4	reverse
TALE 2	FBtr0077343	FBgn0031201	CG12446	396	4	reverse
TALE 2	FBtr0083173	FBgn0038361	CG9589	478	4	reverse
TALE 2	FBtr0084851	FBgn0039326	CG10562	595	4	reverse
TALE 2	FBtr0089644	FBgn0039313	CG11892	679	4	reverse
TALE 2	FBtr0079867	FBgn0032143	CG4017	705	4	reverse
TALE 2	FBtr0073980	FBgn0030592	CG9514	772	4	forward
TALE 2	FBtr0113085	FBgn0034128	CG4409	776	4	reverse
TALE 2	FBtr0340591	FBgn0265676	CR44483	787	4	forward
TALE 2	FBtr0089645	FBgn0039313	CG11892	792	4	reverse
TALE 2	FBtr0075949	FBgn0036309	Hip1	828	4	reverse
TALE 2	FBtr0076458	FBgn0015296	Shc	859	4	forward
TALE 2	FBtr0079539	FBgn0044323	Cka	907	4	reverse
TALE 2	FBtr0073545	FBgn0030307	CG33235	1006	4	reverse
TALE 2	FBtr0076721	FBgn0035855	CG7366	1056	4	forward
TALE 2	FBtr0344173	FBgn0266376	CR45018	1112	4	forward
TALE 2	FBtr0070706	FBgn0011760	ctp	1131	4	forward
TALE 2	FBtr0075948	FBgn0036309	Hip1	1182	4	reverse
TALE 2	FBtr0113489	FBgn0083985	CG34149	1184	4	reverse
TALE 2	FBtr0079536	FBgn0044323	Cka	1194	4	reverse
TALE 2	FBtr0306000	FBgn0044323	Cka	1196	4	reverse
TALE 2	FBtr0073545	FBgn0030307	CG33235	1234	4	reverse
TALE 2	FBtr0112690	FBgn0085443	spri	1244	4	reverse
TALE 2	FBtr0336902	FBgn0085443	spri	1249	4	reverse
TALE 2	FBtr0072811	FBgn0025725	alphaCOP	1270	4	reverse
TALE 2	FBtr0309105	FBgn0263391	hts	1300	4	reverse
TALE 2	FBtr0075015	FBgn0036861	CG14089	1384	4	forward
TALE 2	FBtr0340491	FBgn0263391	hts	1435	4	reverse
TALE 2	FBtr0290236	FBgn0045470	Gr93b	1436	4	forward
TALE 2	FBtr0113195	FBgn0263353	CG11000	1495	4	forward
TALE 2	FBtr0070704	FBgn0011760	ctp	1534	4	forward
TALE 2	FBtr0113609	FBgn0082953	snoRNA:Psi28S-612	1632	4	reverse
TALE 2	FBtr0080408	FBgn0032449	CG17036	1827	4	forward
TALE 2	FBtr0073685	FBgn0030417	CG15725	1853	4	reverse
TALE 2	FBtr0340545	FBgn0032449	CG17036	1929	4	forward
TALE 2	FBtr0076479	FBgn0005533	RpS17	1935	4	reverse
TALE 3	FBtr0084258	FBgn0038978	CG7045	-1909	4	forward
TALE 3	FBtr0077958	FBgn0031307	MFS3	-1570	4	forward
TALE 3	FBtr0078096	FBgn0051921	CG31921	-1481	4	reverse
TALE 3	FBtr0346497	FBgn0267281	CR45717	-1238	4	forward
TALE 3	FBtr0084292	FBgn0038977	CG5376	-982	4	reverse
TALE 3	FBtr0091700	FBgn0065096	snmRNA:359	-886	4	forward
TALE 3	FBtr0302112	FBgn0082582	tmod	-417	4	reverse
TALE 3	FBtr0300996	FBgn0028539	CG31731	-403	4	reverse
TALE 3	FBtr0329825	FBgn0028932	CG16890	-238	4	forward
TALE 3	FBtr0308502	FBgn0010328	woc	-220	4	forward
TALE 3	FBtr0346233	FBgn0267159	CR45599	-114	4	forward
TALE 3	FBtr0334727	FBgn0264841	CR44049	138	4	reverse
TALE 3	FBtr0302600	FBgn0082582	tmod	156	4	reverse
TALE 3	FBtr0085661	FBgn0082582	tmod	157	4	reverse
TALE 3	FBtr0081214	FBgn0041789	Pax	335	4	forward
TALE 3	FBtr0343661	FBgn0028932	CG16890	640	4	forward
TALE 3	FBtr0072024	FBgn0034861	CG9815	936	4	reverse
TALE 3	FBtr0084290	FBgn0003676	T-cp1	1502	4	reverse
TALE 3	FBtr0343660	FBgn0266141	CR44847	1725	4	forward
TALE 3	FBtr0339589	FBgn0025381	rush	1895	4	forward
TALE 3	FBtr0070259	FBgn0025381	rush	1944	4	forward
TALE 4	FBtr0083179	FBgn0026616	alpha-Man-IIb	-1864	4	reverse
TALE 4	FBtr0082907	FBgn0038208	CG14355	-1141	4	reverse
TALE 4	FBtr0074440	FBgn0027602	CG8611	-960	4	reverse
TALE 4	FBtr0300627	FBgn0260226	CG42500	-527	4	reverse
TALE 4	FBtr0074431	FBgn0030839	CG5613	-503	4	forward
TALE 4	FBtr0336994	FBgn0260226	CG42500	-431	4	reverse
TALE 4	FBtr0307203	FBgn0038365	CG9593	109	4	reverse
TALE 4	FBtr0073141	FBgn0001254	ImpE2	119	4	reverse
TALE 4	FBtr0339236	FBgn0265256	CG44270	203	4	reverse
TALE 4	FBtr0082906	FBgn0038209	CG9722	748	4	reverse
TALE 4	FBtr0070216	FBgn0023169	AMPKalpha	850	4	forward
TALE 4	FBtr0346928	FBgn0267551	CR45891	1094	4	forward
TALE 4	FBtr0336993	FBgn0265146	CR44215	1360	4	reverse
TALE 4	FBtr0084057	FBgn0001234	Hsromega	1373	4	reverse
TALE 4	FBtr0309958	FBgn0001234	Hsromega	1867	4	reverse
Supplementary Data 1. Predicted TALE driver off-target sites across the Drosophila genome. Off-target sites containing up to 4 mismatches within a 4kb window (-2kb upstream to +2kb downstream) of the annotated transcription start sites (TSS) are listed together with the corresponding gene names, Ensemble ID, number of mismatches, and distance to the TSS. Binding orientation is indicated on the fo…
