# Supplementary material for: A multiplexable TALE-based binary expression system for in vivo cellular interaction studies
Source: Nat Commun. 2017 Nov 21;8:1663. doi: 10.1038/s41467-017-01592-3 (PMC5698491; doi:10.1038/s41467-017-01592-3)
Supplement: Supplementary file 5 — Supplementary Data 2 [file 41467_2017_1592_MOESM5_ESM.xlsx]

## Sheet: Sheet1
No.	VAS (5'-3')	TALE array
1	(T)AGTCGACCCCGCGGGTAGT	NI1 NN2 NG3 HD4 NN5 NI6 HD7 HD8 HD9 HD10 NN1 HD2 NN3 NN4 NN5 NG6 NI7 NN8-NG
2	(T)AGCAGTTGCAGGACCCTCT	NI1 NN2 HD3 NI4 NN5 NG6 NG7 NN8 HD9 NI10 NN1 NN2 NI3 HD4 HD5 HD6 NG7 HD8-NG
3	(T)ACCGTGCAGTAGCGCCGTT	NI1 HD2 HD3 NN4 NG5 NN6 HD7 NI8 NN9 NG10 NI1 NN2 HD3 NN4 HD5 HD6 NN7 NG8-NG
4	(T)AGAGTACCCGGGCTTGCCT	NI1 NN2 NI3 NN4 NG5 NI6 HD7 HD8 HD9 NN10 NN1 NN2 HD3 NG4 NG5 NN6 HD7 HD8-NG
Supplementary Data 2. Variable upstream sequences (VAS) and corresponding TALEs. All VAS contain a 5'-T preceding the TALE array (parantheses, green) and an obligatory T at the 3' end (red). TALE monomers are indexed according to their position in the respective starting vector (pFUS_A, pFUS_B8). The terminal NG is added during the second cloning step (Cermak et al., 2011).
