# Supplementary material for: A multiplexable TALE-based binary expression system for in vivo cellular interaction studies
Source: Nat Commun. 2017 Nov 21;8:1663. doi: 10.1038/s41467-017-01592-3 (PMC5698491; doi:10.1038/s41467-017-01592-3)
Supplement: Supplementary file 6 — Supplementary Data 3 [file 41467_2017_1592_MOESM6_ESM.xlsx]

## Sheet: Sheet1
PRIMER	SEQUENCE (5'-3')
P10_InFusion_Fwd	AATGAATCGTTTTTAAAATAACAAATCAAT
P10_InFusion_Rev	TCGTCTTCAAGAATTCGTTAACTCGAATCGCTATCC
TALE-VP64_InFusion_Fwd	GCGGCCGCGGCTCGAGCTCGAGATGGCTTCCTCC
TALE-VP64_In-Fusion_Rev	TAAAAACGATTCATTTCTAGATCAGCATGTCCAGGTC
IF-pJC-GAL4-Fwd	GCGGCCGCGGCTCGAGATGAAGCTACTGTCTTCTATCG
IF-pJC-GAL4-Rev	ACAAAGATCCTCTAGATTACTCTTTTTTTGGGTTTGGTGGG
HindIII-20bp-NheI-Fwd	AGCTTGCATGCCCTCTAGCG
HindIII-20bp-NheI-Rev	CTAGCGCTAGAGGGCATGCA
mhc-BsmBI-HindIII-Fwd	CAGCGTCTCAAGCTTCTAGAAATGATATGTGAAATAAGTAAAAAGAAAG
mhc-FseI-Rev	TATGGCCGGCCTATGGCATTATCCTTGCTTAAATTTCGTTTAG
ase10-BsmBI-HindIII-Fwd	CAGCGTCTCAAGCTTCCAATGCAAGTCCTGGTAAATATATG
ase10-FseI-Rev	CGGCGTATGGCCGGCCTATGTTTTGAGGGCGGGAGAAAA
elav-BsmBI-NheI-Fwd	GGCGTATCGTCTCGCTAGCTATGTCTTACATTTCGCTCGGTGTGA
elav1.8kb-BsmBI-HindIII-Rev	CAGCGTCTCAAGCTTATTCCCCACTTAAGCATCGC
repo-BsmBI-HindIII-Fwd	CAGCGTCTCAAGCTTTTCCTGGGAAGCTGAAGTTT
repo-BsmBI-NheI-Rev	GGCGTATCGTCTCGCTAGCTATGTCACCGCTCGAGTCTTTGG
Hsp70-BsmBI-NheI-Fwd	CATAGCTAGCGAGACGATACGCCGGAGTATAAATAGAGGCG
Hsp70-FseI-Fwd	CATAGGCCGGCCATACGCCGGAGTATAAATAGAGGCG
Hsp70-BsmBI-BglII-Rev	TTCGTCTCAGATCTCTTGTATTCAATAATTACTTCTTGGCAGA
VAS-1_Citrine_Fwd	TCAAAATGGTCAGCAAGGGCGAGGAGCTGTTCACCGGG
VAS-1_Citrine_Rev	GCGTAATCTGGAACATCGTATGGGTATCCACCCTTGTACAGCTCGTCCATGC
VAS-2_FLAG-Cerulean_Fwd	TGACTACAAGGACGACGACGACAAGGTGAGCAAGGGCGAGGAGCTGTTCACCGG
VAS-2_Cerulean_Rev	TATTTTAAAAACGATTCATTTTACTTGTACAACTCGTCCATGCCGAGAGTGAT
VAS-3_mCherry_Fwd	CTCCTCGGTCTCGATTCTACGGGAGGTGTGTCGAAGGGCGAGGAGGATAACA
VAS-3_mCherry_Rev	TATTTTAAAAACGATTCATTCTATTACTTGTACAGCTCGTCCATGC
VAS-1_Syn21 oligo	TCTGAATAGATCTGCGGCCGCGGCTCGAGGGTACCAACTTAAAAAAAAAAATCAAAATGGTCAGCAAG
VAS-3_Syn21 oligo	GCGGCCGCGGCTCGAGGGTACCAACTTAAAAAAAAAAATCAAAATGGCTGGAAAGCCTATCCCTAACCCTCTCCTCGGTCTCGATTCTAC
VAS-1_Syn21_Fwd	AAGAGAACTCTGAATAGATCTGCGGCCG
VAS-3_Syn21_Fwd	AAGAGAACTCTGAATAGATCTGCGGCCGCGGCTCGAGGGTA
VAS-1_HA-P10_Fwd	CGATGTTCCAGATTACGCTTAATAGTCTAGAATGAATCGTTTTTAAAATAACAAATCAAT
VAS-1_P10_Rev	TGGGGTTAACTCGAATCGCTATCCAAGCCAGCTCCATTGT
VAS-2&3_P10_Fwd	AATGAATCGTTTTTAAAATAACAAATCAAT
VAS-2_P10_Rev	CCTTTCGTCTTCAAGAATTCGTTAACTCGAATCGCTATCC
VAS-3_P10_Rev	GTCGCCATGTTGGATCGACTGTTAACTCGAATCGCTATCC
VAS-2_hsp70_Fwd	AGGACCCTCTCTAGCGACGTCCGCCGGAGTATAAATAGAGGC
VAS-2_hsp70_Rev	GCCGCTTGTATTCAATAATTACTTCTTGGCATATTTCAGTAGTTGCAGTTGATTTACTTGGTT
VAS-2_Syn21 oligo	CGTCGTCGTCCTTGTAGTCACCAGCCATTTTGATTTTTTTTTTTATGTTGGTACCCTCGAGCCGCGGCCGCTTGTATTCAATAATT
VAS-2_FLAG_Rev	CGTCGTCGTCCTTGTAGTCA
MHC_SD_Fwd	GGATAGCGATTCGAGTTAACCCCAGCGGTAAGTTATTGAA
MHC_SD_Rev	CCTTTCGTCTTCAAGAATTCAGAAGTTCAAATGGGCTTTCA
MHC_SA_Fwd	AGTCGATCCAACATGGCGAC
MHC_SA_Rev	CCTTTCGTCTTCAAGAATTCCTAACGGACGTCGCACG
3xVAS4-Cerulean-Fwd	TTGAACTTCTGAATTCCCCTTTCGTCTTCAAGAATTCG
3xVAS4-Cerulean-Rev	TCGTCTTCAAGAATTCTCAACGACAGGAGCACGA
qPCR-TALN-Fwd	CACGCTCGGCTACAGTCAG
qPCR-TALN-Rev	GATGTGCGCGTGTGTAAACC
qPCR-Citrine-Fwd	GAGCAAAGACCCCAACGAGA
qPCR-HA-Rev	GCGTAATCTGGAACATCGTATGG
qPCR-FLAG-Fwd	CAAAATGGCTGGTGACTACAAGG
qPCR-Cerulean-Rev	AACTTCAGGGTCAGCTTGCC
qPCR-V5-Fwd	CCTATCCCTAACCCTCTCCTCG
qPCR-mCherry-Rev	CCCTCCATGTGCACCTTGAA
qPCR-CG16890-Fwd	TAAATGCGCTGGTCAAGGTGC
qPCR-CG16890-Rev	GTTCCTCCTTTTCCCTGCGT
qPCR-CG5613-Fwd	AGGCTCTAACCCGTCTCTGT
qPCR-CG5613-Rev	CAAAGCGGTATAGTCTGGGCA
qPCR-Act5C-Fwd	AAGCTGTGCTATGTTGCCCT
qPCR-Act5C-Rev	ATTCCCAAGAACGAGGGCTG
Supplementary Data 3. List of DNA primers and oligos used in this study. All oligonucleotides were synthesized by Integrated DNA Technologies (IDT).
