# Supplementary material for: A multiplexable TALE-based binary expression system for in vivo cellular interaction studies
Source: Nat Commun. 2017 Nov 21;8:1663. doi: 10.1038/s41467-017-01592-3 (PMC5698491; doi:10.1038/s41467-017-01592-3)
Supplement: Supplementary file 7 — Supplementary Data 4 [file 41467_2017_1592_MOESM7_ESM.xlsx]

## Sheet: Sheet1
TRANSGENIC LINE	GENOTYPE
TALE driver	w-; elav1.8kb-TALE1; +
TALE driver	w-; mhc2.4kb-TALE3; +
TALE driver	w-; ase0.8kb-TALE3; +
TALE driver	w-; +; repo1.9kb-TALE4
combined VAS responder	w-; +; VAS1-Citrine-HA, VAS4-FLAG-Cerulean
VAS responder	w-; +; VAS3-V5-mCherry
triple TALE driver, CNS	w-; elav1.8kb-TALE1, ase0.8kb-TALE3; repo1.9kb-TALE4
triple TALE driver, muscle	w-; elav1.8kb-TALE1, mhc2.4kb-TALE3; repo1.9kb-TALE4
triple VAS responder	w-; +; VAS3-V5-mCherry, VAS1-Citrine-HA, VAS4-FLAG-Cerulean
triple TALE driver, triple VAS responder	w-; elav1.8kb-TALE1, ase0.8kb-TALE3; repo1.9kb-TALE4, VAS3-V5-mCherry, VAS1-Citrine-HA, VAS4-FLAG-Cerulean
mixed VAS, UAS responder	w-; UAS-mCD8::EGFP/CyO; VAS3-V5-mCherry
compound stock	w-; ase0.8kb-TALE3; VAS3-V5-mCherry
compound stock	w-; elav1.8kb-TALE1; VAS1-Citrine-HA, VAS4-FLAG-Cerulean
compound stock	w-; UAS-mCD8-mCherry/CyO, Kr>GFP; ase-GAL4
compound stock	w-; UAS-mCD8-EGFP/CyO, Kr>GFP; ase-GAL4
Supplementary Data 4. Genotypes of fly stocks generated in this paper.
